# Supplementary material for: Early stages of speciation with gene flow in the Amazilia Hummingbird (Amazilis amazilia) subspecies complex of Western South America
Source: Ecol Evol. 2022 May 13;12(5):e8895. doi: 10.1002/ece3.8895 (PMC9102506; doi:10.1002/ece3.8895)
Supplement: Supplementary file 1 — Table S1 [file ECE3-12-e8895-s001.xlsx]

## Sheet: Field Blood Samples (Ecuador)
sample ID	species	subspecies	country	province	elevation (m)	spec_locality	latitude	longitude
BPCB 1	Amazilia amazilia	dumerilii	Ecuador	Guayas	56	Bosque Protector Cerro Blanco	-2.18165	-80.0213
BPCB 2	Amazilia amazilia	dumerilii	Ecuador	Guayas	56	Bosque Protector Cerro Blanco	-2.18165	-80.0213
BPCB 3	Amazilia amazilia	dumerilii	Ecuador	Guayas	56	Bosque Protector Cerro Blanco	-2.18165	-80.0213
BPCB 4	Amazilia amazilia	dumerilii	Ecuador	Guayas	56	Bosque Protector Cerro Blanco	-2.18165	-80.0213
BPCB 5	Amazilia amazilia	dumerilii	Ecuador	Guayas	56	Bosque Protector Cerro Blanco	-2.18165	-80.0213
BPCB 6	Amazilia amazilia	dumerilii	Ecuador	Guayas	56	Bosque Protector Cerro Blanco	-2.18165	-80.0213
BPCB 7	Amazilia amazilia	dumerilii	Ecuador	Guayas	56	Bosque Protector Cerro Blanco	-2.18165	-80.0213
BPCB 8	Amazilia amazilia	dumerilii	Ecuador	Guayas	56	Bosque Protector Cerro Blanco	-2.18165	-80.0213
BPCB 9	Amazilia amazilia	dumerilii	Ecuador	Guayas	56	Bosque Protector Cerro Blanco	-2.18165	-80.0213
BPCB 10	Amazilia amazilia	dumerilii	Ecuador	Guayas	56	Bosque Protector Cerro Blanco	-2.18165	-80.0213
BPCB 11	Amazilia amazilia	dumerilii	Ecuador	Guayas	56	Bosque Protector Cerro Blanco	-2.18165	-80.0213
BPCB 12	Amazilia amazilia	dumerilii	Ecuador	Guayas	56	Bosque Protector Cerro Blanco	-2.18165	-80.0213
IP1	Amazilia amazilia	dumerilii	Ecuador	Guayas	4	Isla Puná Cauchiche	-2.79322	-80.2384
IP2	Amazilia amazilia	dumerilii	Ecuador	Guayas	4	Isla Puná Cauchiche	-2.79322	-80.2384
IP3	Amazilia amazilia	dumerilii	Ecuador	Guayas	4	Isla Puná Cauchiche	-2.79322	-80.2384
IP4	Amazilia amazilia	dumerilii	Ecuador	Guayas	4	Isla Puná Cauchiche	-2.79322	-80.2384
IP5	Amazilia amazilia	dumerilii	Ecuador	Guayas	4	Isla Puná Cauchiche	-2.79322	-80.2384
IP6	Amazilia amazilia	dumerilii	Ecuador	Guayas	4	Isla Puná Cauchiche	-2.79322	-80.2384
IP7	Amazilia amazilia	dumerilii	Ecuador	Guayas	46	Isla Puná (SE island)	-2.9495	-80.1558
AY1	Amazilia amazilia	dumerilii	Ecuador	Manabí	7	Ayampe	-1.6783	-80.8123
AY2	Amazilia amazilia	dumerilii	Ecuador	Manabí	7	Ayampe	-1.6783	-80.8123
AY3	Amazilia amazilia	dumerilii	Ecuador	Manabí	7	Ayampe	-1.6783	-80.8123
AY4	Amazilia amazilia	dumerilii	Ecuador	Manabí	63	Agua Blanca	-1.53812	-80.7313
Vi1	Amazilia amazilia	alticola	Ecuador	Loja	1484	Vilcambamba	-4.2609	-79.22
Vi2	Amazilia amazilia	alticola	Ecuador	Loja	1484	Vilcambamba	-4.2609	-79.22
Vi3	Amazilia amazilia	alticola	Ecuador	Loja	1484	Vilcambamba	-4.2609	-79.22
Vi4	Amazilia amazilia	alticola	Ecuador	Loja	1484	Vilcambamba	-4.2609	-79.22
Vi5	Amazilia amazilia	alticola	Ecuador	Loja	1484	Vilcambamba	-4.2609	-79.22
MAL1	Amazilia amazilia	alticola	Ecuador	Loja	1616	Malacatos	-4.19485	-79.2453
MAL2	Amazilia amazilia	alticola	Ecuador	Loja	1616	Malacatos	-4.19485	-79.2453
MAL3	Amazilia amazilia	alticola	Ecuador	Loja	1616	Malacatos	-4.19485	-79.2453
MAL4	Amazilia amazilia	alticola	Ecuador	Loja	1616	Malacatos	-4.19485	-79.2453
MAL5	Amazilia amazilia	alticola	Ecuador	Loja	1616	Malacatos	-4.19485	-79.2453
MAL6	Amazilia amazilia	alticola	Ecuador	Loja	1616	Malacatos	-4.19485	-79.2453
MAL7	Amazilia amazilia	alticola	Ecuador	Loja	1616	Malacatos	-4.19485	-79.2453
MAL8	Amazilia amazilia	alticola	Ecuador	Loja	1616	Malacatos	-4.19485	-79.2453
MAL9	Amazilia amazilia	alticola	Ecuador	Loja	1616	Malacatos	-4.19485	-79.2453
MAL10	Amazilia amazilia	alticola	Ecuador	Loja	1616	Malacatos	-4.19485	-79.2453
MAL11	Amazilia amazilia	alticola	Ecuador	Loja	1616	Malacatos	-4.19485	-79.2453
MAL12	Amazilia amazilia	alticola	Ecuador	Loja	1616	Malacatos	-4.19485	-79.2453
MAL13	Amazilia amazilia	alticola	Ecuador	Loja	1616	Malacatos	-4.19485	-79.2453
MAL14	Amazilia amazilia	alticola	Ecuador	Loja	1616	Malacatos	-4.19485	-79.2453
SUS1	Amazilia amazilia	azuay	Ecuador	Azuay	2385	Susudel	-3.40482	-79.1849
SUS2	Amazilia amazilia	azuay	Ecuador	Azuay	2385	Susudel	-3.40482	-79.1849
SUS3	Amazilia amazilia	azuay	Ecuador	Azuay	2385	Susudel	-3.40482	-79.1849
SUS4	Amazilia amazilia	azuay	Ecuador	Azuay	2385	Susudel	-3.40482	-79.1849
SUS5	Amazilia amazilia	azuay	Ecuador	Azuay	2385	Susudel	-3.40482	-79.1849
SUS6	Amazilia amazilia	azuay	Ecuador	Azuay	2385	Susudel	-3.40482	-79.1849
SUS7	Amazilia amazilia	azuay	Ecuador	Azuay	2385	Susudel	-3.40482	-79.1849
SUS8	Amazilia amazilia	azuay	Ecuador	Azuay	2385	Susudel	-3.40482	-79.1849
SUS9	Amazilia amazilia	azuay	Ecuador	Azuay	2385	Susudel	-3.40482	-79.1849
SUS10	Amazilia amazilia	azuay	Ecuador	Azuay	2385	Susudel	-3.40482	-79.1849
SUS11	Amazilia amazilia	azuay	Ecuador	Azuay	2385	Susudel	-3.40482	-79.1849
SUS12	Amazilia amazilia	azuay	Ecuador	Azuay	2385	Susudel	-3.40482	-79.1849
SUS13	Amazilia amazilia	azuay	Ecuador	Azuay	2385	Susudel	-3.40482	-79.1849
AE1	Amazilia franciae	NA	Ecuador	Pichincha	1345	Las Tangaras Reserva	-0.0789	-78.7688
AE2	Amazilia franciae	NA	Ecuador	Pichincha	1345	Las Tangaras Reserva	-0.0789	-78.7688
AYRF1	Amazilia tzacatl	NA	Ecuador	Manabí	7	Ayampe	-1.6783	-80.8123
AYRF2	Amazilia tzacatl	NA	Ecuador	Manabí	8	Ayampe	-1.6783	-80.8123
AYRF3	Amazilia tzacatl	NA	Ecuador	Manabí	9	Ayampe	-1.6783	-80.8123
AYRF4	Amazilia tzacatl	NA	Ecuador	Manabí	10	Ayampe	-1.6783	-80.8123
MINRF1	Amazilia tzacatl	NA	Ecuador	Pichincha	1214	Mindo	-0.054783	-78.7776
MINRF2	Amazilia tzacatl	NA	Ecuador	Pichincha	1214	Mindo	-0.054783	-78.7776
MINRF4	Amazilia tzacatl	NA	Ecuador	Pichincha	1214	Mindo	-0.054783	-78.7776

## Sheet: UNM tissue samples (Peru)
sample ID	species	subspecies	country	province	elevation (m)	spec_locality	latitude	longitude
MSB:Bird:32908	Amazilia amazilia	amazilia	Peru	Lima	935-935	2.3km E Nieve Nieve	-12.0295	-76.6508
MSB:Bird:32901	Amazilia amazilia	amazilia	Peru	Lima	935-935	2.3km E Nieve Nieve	-12.0295	-76.6508
MSB:Bird:27598	Amazilia amazilia	amazilia	Peru	Lima	366-366	Urb. La Capitana, Huachipa	-12.0084	-76.921
MSB:Bird:31219	Amazilia amazilia	amazilia	Peru	Lima	366-366	Urb. La Capitana, Huachipa	-12.0084	-76.921
MSB:Bird:27603	Amazilia amazilia	amazilia	Peru	Lima	366-366	Urb. La Capitana, Huachipa	-12.0084	-76.921
MSB:Bird:27605	Amazilia amazilia	amazilia	Peru	Lima	366-366	Urb. La Capitana, Huachipa	-12.0084	-76.921
MSB:Bird:32946	Amazilia amazilia	amazilia	Peru	Lima	352-352	Urb. La Capitana, Huachipa; El Huayco raptor facility	-12.0089	-76.9232
MSB:Bird:32961	Amazilia amazilia	amazilia	Peru	Lima	352-352	Urb. La Capitana, Huachipa; El Huayco raptor facility	-12.0089	-76.9232
MSB:Bird:32979	Amazilia amazilia	amazilia	Peru	Lima	352-352	Urb. La Capitana, Huachipa; El Huayco raptor facility	-12.0089	-76.9232
MSB:Bird:33763	Amazilia amazilia	leucophoea	Peru	Lambayeque	132-132	ca. 9.8 km N Olmos	-5.89157	-79.7882
MSB:Bird:33671	Amazilia amazilia	leucophoea	Peru	Lambayeque	126-126	ca. 9.8 km N. of Olmos	-5.89162	-79.7869
MSB:Bird:33683	Amazilia amazilia	leucophoea	Peru	Lambayeque	126-126	ca. 9.8 km N. of Olmos	-5.89162	-79.7869
MSB:Bird:33890	Amazilia amazilia	leucophoea	Peru	Lambayeque	143-143	ca. 9.8 km N. of Olmos	-5.89858	-79.7852
MSB:Bird:33705	Amazilia amazilia	leucophoea	Peru	Lambayeque	126-126	ca. 9.8 km N. of Olmos	-5.89162	-79.7869
MSB:Bird:33781	Amazilia amazilia	leucophoea	Peru	Lambayeque	137-137	ca. 9.8 km N. of Olmos	-5.88959	-79.7912
MSB:Bird:34693	Amazilia amazilia	leucophoea	Peru	La Libertad	309-309	ca. 1.6 km SE Huacapongo	-8.38685	-78.6452
MSB:Bird:34696	Amazilia amazilia	leucophoea	Peru	La Libertad	309-309	ca. 1.6 km SE Huacapongo	-8.38685	-78.6452
MSB:Bird:34703	Amazilia amazilia	leucophoea	Peru	La Libertad	309-309	ca. 1.6 km SE Huacapongo	-8.38685	-78.6452
MSB:Bird:34702	Amazilia amazilia	leucophoea	Peru	La Libertad	309-309	ca. 1.6 km SE Huacapongo	-8.38685	-78.6452
MSB:Bird:34738	Amazilia amazilia	leucophoea	Peru	La Libertad	309-309	ca. 1.6 km SE Huacapongo	-8.38685	-78.6452
MSB:Bird:35190	Amazilia amazilia	leucophoea	Peru	Cajamarca	2500-2500	ca. 5.4 km SE Contumaza	-7.39803	-78.7783
MSB:Bird:33684	Amazilia amazilia	leucophoea	Peru	Lambayeque	129-129	ca. 9.8 km north of Olmos	-5.89136	-79.7872
MSB:Bird:34905	Amazilia amazilia	leucophoea	Peru	La Libertad	357-357	14.5 km W of Chuquicara	-8.69485	-78.3786
MSB:Bird:34906	Amazilia amazilia	leucophoea	Peru	La Libertad	357-357	14.5 km W of Chuquicara	-8.69485	-78.3786
MSB:Bird:43187	Amazilia amazilia	leucophoea	Peru	Ancash	1049-1049	Huayup	-9.90807	-77.8214
MSB:Bird:43282	Amazilia amazilia	leucophoea	Peru	Ancash	1761-1761	Irman	-9.85832	-77.7464
MSB:Bird:43305	Amazilia amazilia	leucophoea	Peru	Ancash	723-723	Yanaparin	-9.95863	-77.8074
MSB:Bird:43324	Amazilia amazilia	leucophoea	Peru	Ancash	723-723	Yanaparin	-9.85863	-77.8074
MSB:Bird:43343	Amazilia amazilia	leucophoea	Peru	Ancash	373-373	Mal Paso	-10.0068	-77.8816
MSB:Bird:43351	Amazilia amazilia	leucophoea	Peru	Ancash	375-375	Mal Paso	-10.0075	-77.8816
MSB:Bird:278566	Amazilia amazilia	caeruleigularis	Peru	Ica	561	Nazca	-14.8333	-74.95
MSB:Bird:278572	Amazilia amazilia	caeruleigularis	Peru	Ica	561	Nazca	-14.8333	-74.95
MSB:Bird:278574	Amazilia amazilia	caeruleigularis	Peru	Ica	561	Nazca	-14.8333	-74.95
MSB:Bird:278558	Amazilia amazilia	caeruleigularis	Peru	Ica	561	Nazca	-14.8333	-74.95
